# Supplementary material for: High Expression of AhR and Environmental Pollution as AhR-Linked Ligands Impact on Oncogenic Signaling Pathways in Western Patients with Gastric Cancer—A Pilot Study
Source: Biomedicines. 2024 Aug 20;12(8):1905. doi: 10.3390/biomedicines12081905 (PMC11351739; doi:10.3390/biomedicines12081905)
Supplement: Supplementary file 1 [file biomedicines-12-01905-s001.zip]

Archive with 1 entries (1 files):
- biomedicines-3085459-supplementary.pdf
